# Supplementary material for: Genome-wide analysis of retinal transcriptome reveals common genetic network underlying perception of contrast and optical defocus detection
Source: BMC Med Genomics. 2021 Jun 9;14:153. doi: 10.1186/s12920-021-01005-x (PMC8190860; doi:10.1186/s12920-021-01005-x)
Supplement: Supplementary file 1 — Additional file 1: Table S1. Refractive errors in mice comprising collaborative cross (P40, diopters). Table S2. Form-deprivation myopia in mice comprising collaborative cross (deprived eye versus control eye, diopters). Table S3. Contrast sensitivity in mice comprising collaborative cross. Table S4. Genes whose expression correlates with refractive error in mice comprising collaborative cross (FC = fold change, hyperopia versus myopia). Table S5. Genes whose expression correlates with susceptibility to myopia in mice comprising collaborative cross (FC = fold change, high versus low myopia). Table S6. Genes whose expression correlates with contrast sensitivity in mice comprising collaborative cross (FC = fold change, high versus low contrast sensitivity). Table S7. Gene ontology categories associated with genes whose expression correlates with refractive error in mice comprising collaborative cross (BP, biological process; CC, cellular component; MF, molecular function). Table S8. Gene ontology categories associated with genes whose expression correlates with susceptibility to myopia in mice comprising collaborative cross (BP, biological process; CC, cellular component; MF, molecular function). Table S9. Gene ontology categories associated with genes whose expression correlates with contrast sensitivity in mice comprising collaborative cross (BP, biological process; CC, cellular component; MF, molecular function). Table S10. Canonical pathways associated with genes whose expression correlates with refractive error in mice comprising collaborative cross. Table S11. Canonical pathways associated with genes whose expression correlates with susceptibility to myopia in mice comprising collaborative cross. Table S12. Canonical pathways associated with genes whose expression correlates with contrast sensitivity in mice comprising collaborative cross. Table S13. Genes whose expression correlates with both contrast sensitivity and refractive error in mice comprising collabor [file 12920_2021_1005_MOESM1_ESM.xls]

## Sheet: Title page
Genome-wide analysis of retinal transcriptome reveals common genetic network underlying perception of contrast and optical defocus detection Tatiana V. Tkatchenko1 and Andrei V. Tkatchenko1,2 1Department of Ophthalmology, Columbia University, New York, New York, USA; 3Department of Pathology and Cell Biology, Columbia University, New York, New York, USA

## Sheet: Table S1
Table S1. Refractive errors in mice comprising collaborative cross (P40, diopters)
Animal No.	129S1/svlmj	NOD/ShiLtJ	A/J	C57BL/6J	NZO/HILtJ	WSB/EiJ	PWK/PhJ	CAST/EiJ
1	-25.85	-5.2	-1.93583	-0.3	8.31986	11.9	18.02	24.25
2	-21.07	-7.1	-1.36143	0	5.05264	9.73	16.51	24.43
3	-21.51	-5.9	-9.08595	0.6	14.019	12.34	22.1	22.58
4	-21.39	-3.6	-9.91833	-0.2	11.7871	7.99	20.24	9.12
5	-23.1	-6.1	0.376667	-1.2	13.5179	14.77	14.94	21.7
6	-28.97	-6.7	1.8475	0.1	11.8787	15.73	13.28	25.59
7	-19.86	-8.7	2.77667	0.7	11.4386	11.91	20.19	26.27
8	-30.29	-1.4	-3.34905	-0.1	10.6677	14.61	19.89	24.85
9	-20	-7.5	-3.51985	0.1	11.0553	8.62	28.6	23.95
10	-24.37	-2.6	-0.36976	1	8.91241	8.49	21.86	23.44
11	-18.04	-4.6	-2.26167	0.3	7.97083	13.63	19.9	20.74
12	-18.66	-4.8	-1.58444	1.2	10.7983	13.35	16.98	19.11
13	-21.33	-7.9	-2.154	0	13.1955	9.68	19.47	23.61
14	-14.28	-7.9	-5.53778	-0.4	10.2019	10.68	13.72	20.93
15	-18.35	-4.4	-2.50139	2.9	10.0209		18.33	19.09
16	-15.12	-3.6	-7.21944		10.3626		15.55	22.53
17	-20.07	-7.1	-6.69167		11.791
18	-19.65	-3.9	-1.83143
19	-24.7	-4.5	-5.07917
20	-19.95	-5.3	-7.03938
21	-20.41	-2.4	-2.06278
22	-19.34	-4.4	-0.93881
23		-5.7	-10.0769
24		-5.8
25		-5.2
26		-6.3
27		-6
28		-9.7
29		-9.3
30		-6.1
	-21.1959	-5.65667	-3.45731	0.313333	10.6465	11.6736	18.7237	22.0119	Mean
	3.85864	1.99234	3.55534	0.928799	2.21647	2.53622	3.77869	4.04006	SD

## Sheet: Table S2
Table S2. Form-deprivation myopia in mice comprising collaborative cross (deprived eye versus control eye, diopters)
Animal No.	CAST/EiJ	WSB/EiJ	PWK/PhJ	129S1/svlmj	C57BL/6J	A/J	NOD/ShiLtJ	NZO/HILtJ
1	-22.9435	-16.9164	-20.5838	-16.4475	-13.5	-13.4	-11.3373	-1.8882
2	-18.046	-14.6538	-17.6261	-11.6664	-11.5	-12.1	-8.7408	-5.38987
3	-15.8302	-10.7101	-14.9775	-12.0715	-12.7	-9.2	-11.5636	-8.70285
4	-23.316	-9.02381	-10.239	-12.3774	-11.9	-13.6	-10.1601	-5.99609
5	-16.8119	-7.25476	-15.3934	-14.308	-10.8	-10.2	-11.087	-3.1266
6	-17.3942	-25.9047	-9.75167		-14.8	-13.4		-6.17803
7	-16.8044	-20.0499	-9.9078		-12.3	-8.2		-6.22287
8					-10.8	-12.6		-6.4994
9					-10.5
	-18.7352	-14.9305	-14.0685	-13.3742	-12.0889	-11.5875	-10.5778	-5.50049	Mean
	3.07769	6.6116	4.24851	1.99527	1.41372	2.10471	1.15726	2.11037	SD

## Sheet: Table S3-CAST_EiJ
Table S3. Contrast sensitivity in mice comprising collaborative cross - CAST/EiJ
Animal No.	Frequency (cpd)
	0.031	0.064	0.092	0.103	0.192	0.272
1	4.19833	18.3725	8.90046	8.04258	6.85823	5.06988
2	4.16342	18.3725	8.74499	8.04258	6.95348	5.12175
3	4.18955	20.026	9.22859	8.55813	7.38968	5.39785
4	4.15478	19.4428	8.78335	8.10771	6.95348	5.09568
5	4.15478	19.6334	9.02074	8.17389	6.95348	5.08275
6	4.13761	19.6334	9.35796	8.14066	7.00211	5.03167
7	4.14618	19.0724	8.90046	8.10771	6.95348	5.08275
8	4.12908	19.6334	9.02074	8.24117	6.90553	5.14808
	4.15921	19.2733	8.99466	8.1768	6.99619	5.1288	Mean
	0.0240593	0.614988	0.211391	0.167524	0.164498	0.114052	SD

## Sheet: Table S3-129S1_SvlmJ
Table S3. Contrast sensitivity in mice comprising collaborative cross - 129S1/SvlmJ
Animal No.	Frequency (cpd)
	0.031	0.064	0.092	0.103	0.192	0.272
1	5.53205	16.15	8.20739	6.81158	6.18087	5.24242
2	5.41244	15.8937	8.27522	6.95348	6.21927	5.10868
3	5.35455	15.4046	8.14066	6.90553	6.29749	5.16135
4	5.41244	14.9448	8.14066	7.15215	6.46001	5.18809
5	5.47159	15.8937	8.55813	7.05142	6.25814	5.16135
6	5.41244	15.4046	8.20739	7.25581	6.21927	5.13488
7	5.47159	15.8937	8.34418	7.25581	6.18087	5.24242
8	5.44186	15.6453	8.14066	7.10143	6.21927	5.16135
	5.43862	15.6538	8.25179	7.0609	6.2544	5.17507	Mean
	0.0535027	0.386519	0.143388	0.162076	0.0915441	0.0475518	SD

## Sheet: Table S3-C57BL_6J
Table S3. Contrast sensitivity in mice comprising collaborative cross - C57BL/6J
Animal No.	Frequency (cpd)
	0.031	0.064	0.092	0.103	0.192	0.272
1	8.27522	13.0039	8.07501	7.00211	5.38334	4.18955
2	8.86108	13.907	8.20739	7.20361	6.67534	5.85557
3	8.48561	14.1028	8.78335	7.70232	6.90553	5.82152
4	7.94684	14.725	8.14066	7.41705	6.72015	5.72172
5	8.01041	13.907	8.20739	7.4724	7.00211	5.78787
6	8.55813	13.7165	8.20739	7.58562	6.76555	5.68921
7	8.20739	13.5311	8.14066	7.52858	6.4186	5.72172
8	8.07501	13.0039	7.94684	7.41705	6.85823	5.72172
	8.30246	13.7372	8.21359	7.41609	6.59111	5.56361	Mean
	0.312646	0.571395	0.246616	0.221367	0.518483	0.55817	SD

## Sheet: Table S3-PWK_PhJ
Table S3. Contrast sensitivity in mice comprising collaborative cross - PWK/PhJ
Animal No.	Frequency (cpd)
	0.031	0.064	0.092	0.103	0.192	0.272
1	5.73812	13.175	7.44462	6.92942	5.44186	5.18809
2	5.78787	13.5311	7.50039	6.92942	5.47159	5.12175
3	5.70542	13.4403	7.50039	7.00211	5.36891	5.27001
4	5.70542	13.907	7.70232	7.25581	5.78787	5.25618
5	5.73812	13.6232	7.82267	7.30877	5.87274	5.17469
6	5.77119	13.2623	7.4724	7.00211	5.72172	5.20157
7	5.6731	13.2623	7.73206	7.00211	5.56279	5.14808
8	5.68921	13.175	7.91543	6.8818	5.72172	5.09568
	5.72606	13.422	7.63628	7.03894	5.61865	5.18201	Mean
	0.0399333	0.256603	0.179969	0.157022	0.182372	0.0608895	SD

## Sheet: Table S3-NOD_ShiLtJ
Table S3. Contrast sensitivity in mice comprising collaborative cross - NOD/ShiLtJ
Animal No.	Frequency (cpd)
	0.031	0.064	0.092	0.103	0.192	0.272
1	4.45023	12.0639	6.90553	4.55137	4.27907	4.12058
2	5.41244	11.5092	6.81158	4.45023	4.2249	4.07033
3	5.29789	11.643	6.85823	4.63566	4.2428	4.05385
4	5.38334	11.643	7.00211	4.45023	4.2249	4.02129
5	5.32607	11.78	6.95348	4.55137	4.27907	4.07033
6	5.47159	11.78	6.90553	4.51037	4.2428	4.12058
7	5.44186	11.5092	7.05142	4.45023	4.2428	4.03751
8	5.53205	11.9203	6.90553	4.51037	4.27907	4.12058
	5.28944	11.7311	6.92418	4.51373	4.25193	4.07688	Mean
	0.34742	0.194672	0.0767132	0.0652677	0.0236649	0.0396163	SD

## Sheet: Table S3-NZO_HILtJ
Table S3. Contrast sensitivity in mice comprising collaborative cross - NZO/HILtJ
Animal No.	Frequency (cpd)
	0.031	0.064	0.092	0.103	0.192	0.272
1	3.24046	7.05142	6.23864	4.73429	4.3725	3.58247
2	3.2093	7.02668	5.56279	4.83721	4.36297	3.77138
3	3.11447	7.1267	6.14296	4.82555	4.41102	3.7362
4	3.11447	7.05142	5.90738	4.7681	4.55137	3.68804
5	3.1438	7.1267	6.05016	4.80241	4.45023	3.68804
6	3.24046	7.25581	6.43924	4.90834	4.42076	3.59534
7	3.35444	7.10143	6.39809	4.9204	4.49014	3.74318
8	3.19394	7.22962	6.29749	4.82555	4.35349	3.70167
9	3.24046	7.52858	6.54446	4.84892	4.4801	3.77138
	3.20576	7.16648	6.17569	4.83009	4.43251	3.69752	Mean
	0.0761396	0.156725	0.303763	0.0597001	0.0664362	0.0692513	SD

## Sheet: Table S3-WSB_EiJ
Table S3. Contrast sensitivity in mice comprising collaborative cross - WSB/EiJ
Animal No.	Frequency (cpd)
	0.031	0.064	0.092	0.103	0.192	0.272
1	3.05275	6.76555	5.75461	5.08275	4.81395	4.25181
2	3.08568	7.25581	5.85557	5.42711	5.01906	4.38206
3	3.12907	7.58562	5.90738	5.56279	4.93252	4.27907
4	3.10481	7.55699	5.75461	5.51681	4.9447	4.26994
5	3.08568	7.4724	5.83849	5.70542	4.82555	4.25181
6	3.11932	7.33554	5.73812	5.29789	4.79092	4.27907
7	3.11447	7.44462	5.78787	5.28391	4.70095	4.27907
8	3.0762	7.41705	5.78787	5.38334	4.81395	4.18955
	3.096	7.3542	5.80306	5.4075	4.8552	4.2728	Mean
	0.0254448	0.261127	0.0588826	0.192183	0.102153	0.0532873	SD

[truncated: 16 more sheets: Table S3-A_J, Table S4, Table S5, Table S6, Table S7, Table S8, Table S9, Table S10, Table S11, Table S12, Table S13, Table S14, Table S15, Table S16, Table S17, Table S18]
